# Supplementary material for: A machine learning approach to genome-wide association mapping of disease resistance and geographic origin in sorghum
Source: BMC Plant Biol. 2026 Feb 28;26:614. doi: 10.1186/s12870-026-08468-z (PMC13059599; doi:10.1186/s12870-026-08468-z)
Supplement: Supplementary file 2 — Supplementary Material 2. [file 12870_2026_8468_MOESM2_ESM.xlsx]

## Sheet: Supplementary Data1
Taxa	Anthracnose	Head smut	Downy mildew	Country	Region	Genetic distance	Genetic Cluster (Ward)
BTX623	S			USA	North America	0	1
IS10302	R	R	S	Thailand	Southeast Asia	0.139655	3
IS1041	S	S	S	India	South Asia	0.173431	6
IS10757	R		S	USA	North America	0.161826	4
IS10867	R		S	Chad	Central Africa	0.166245	4
IS10969	R	S	S	USA	North America	0.172884	9
IS11026	R	S	S	Ethiopia	East Africa	0.187239	9
IS11374	R		R	Ethiopia	East Africa	0.189077	10
IS11473	R	S	S	Ethiopia	East Africa	0.149589	4
IS11619	R	R	S	Ethiopia	East Africa	0.184575	10
IS11919	R	R	S	Ethiopia	East Africa	0.188305	10
IS1212	S	S	R	China	East Asia	0.198853	11
IS1219	S	S	S	China	East Asia	0.184797	11
IS12302	R	S	R	Zimbabwe	Southern Africa	0.135256	5
IS1233	R	S	S	China	East Asia	0.177134	11
IS12447	R	S	S	Sudan	East Africa	0.148614	1
IS12697	R	S	S	Australia	Australia	0.173811	1
IS12706	R	S	S	US	North America	0.149629	5
IS12735	S	S	S	Saudi Arabia	Middle East	0.174326	7
IS12804	S	S	R	Turkey	Middle East	0.19474	7
IS12883	S	S	R	India	South Asia	0.180881	6
IS12937	S	S	S	Ethiopia	East Africa	0.174786	6
IS12945	R	S	S	Nicaragua	Central America & Caribbean	0.130427	5
IS12965	R	R	R	Cuba	Central America & Caribbean	0.149188	3
IS13264	S	S	R	India	South Asia	0.186536	7
IS13294	R	R	S	Venezuela	South America	0.157608	1
IS13549	R	R	R	Mexico	North America	0.191232	10
IS13782	R	R	S	South Africa	Southern Africa	0.133102	5
IS13893	S	R	S	South Africa	Southern Africa	0.132219	5
IS13919	R	R	S	South Africa	Southern Africa	0.131528	5
IS13971	R	R	S	South Africa	Southern Africa	0.130098	5
IS14010	R	R	S	South Africa	Southern Africa	0.109619	1
IS14090	R	R	S	Argentina	South America	0.14292	4
IS14290	R	S	S	Botswana	Southern Africa	0.142146	1
IS14779	R	R	S	Cameroon	Central Africa	0.160758	4
IS14861	R	S	S	Cameroon	Central Africa	0.158747	4
IS15170	S	R	R	Cameroon	Central Africa	0.162417	4
IS15744	S	S	S	Cameroon	Central Africa	0.158702	4
IS15931	R	R	S	Cameroon	Central Africa	0.169999	12
IS15945	S	R	R	Cameroon	Central Africa	0.173641	12
IS16382	S	R	S	Cameroon	Central Africa	0.174324	12
IS16528	R	R	R	Cameroon	Central Africa	0.173767	12
IS17941	R	R	S	India	South Asia	0.162699	3
IS18039	S	R	S	India	South Asia	0.191776	6
IS19153	S	R	S	Sudan	East Africa	0.14126	3
IS19389	R	S	S	Bangladesh	South Asia	0.154855	5
IS19445	R	R	S	Botswana	Southern Africa	0.141577	5
IS19450	R	R	S	Botswana	Southern Africa	0.137817	5
IS19859	S	R	S	India	South Asia	0.181847	6
IS19975	S	S	S	Senegal	West Africa	0.203476	14
IS20195	R	R	S	Niger	West Africa	0.185611	4
IS20298	R	R	S	Niger	West Africa	0.184307	4
IS20625	R	S	R	USA	North America	0.180882	3
IS20632	R	R	R	USA	North America	0.17369	3
IS20679	R	R	S	USA	North America	0.18813	9
IS20697	S	S	S	USA	North America	0.162566	3
IS20713	R	R	S	USA	North America	0.159273	3
IS20740	S	R	S	USA	North America	0.196691	11
IS20762	R	R	S	USA	North America	0.1367	4
IS20816	S	R	S	USA	North America	0.162054	1
IS21083	R		R	Kenya	East Africa	0.160777	3
IS21425	S	S		Malawi	Southern Africa	0.150939	1
IS21512	R	S	S	Malawi	Southern Africa	0.173636	1
IS2205	S	S	S	India	South Asia	0.196594	6
IS22239	R	S	S	Botswana	Southern Africa	0.142059	5
IS22294	R	S	R	Botswana	Southern Africa	0.152127	5
IS22609	R		S	Sri Lanka	South Asia	0.17424	2
IS22616	S	S	S	Myanmar	Southeast Asia	0.173077	1
IS22720	S	R	R	Somalia	East Africa	0.191237	9
IS22799	S	R	S	Somalia	East Africa	0.191425	9
IS22986	R	R	S	Sudan	East Africa	0.173577	3
IS23216	R	S	R	Zambia	Southern Africa	0.170688	1
IS23514	S	R	S	Ethiopia	East Africa	0.15684	3
IS23521	S	R	S	Ethiopia	East Africa	0.142103	3
IS23579	S	R	S	Ethiopia	East Africa	0.15612	3
IS23586	S	R	S	Ethiopia	East Africa	0.155162	3
IS23590	S	R	S	Ethiopia	East Africa	0.150848	3
IS23644	S	S	S	Gambia	West Africa	0.274866	17
IS23684	S	S	S	Mozambique	Southern Africa	0.17043	1
IS2382	R	S	S	South Africa	Southern Africa	0.153104	1
IS2389	R	R	S	South Africa	Southern Africa	0.129603	5
IS23891	S	R	S	Yemen	Middle East	0.200573	8
IS2397	R	R	S	South Africa	Southern Africa	0.129723	5
IS23992	S	R	R	Yemen	Middle East	0.203259	8
IS2413	R	R	R	Iran	Middle East	0.187474	7
IS24139	R	R	S	Tanzania	East Africa	0.169712	1
IS24175	R	R	S	Tanzania	East Africa	0.173631	1
IS24218	R	R	S	Tanzania	East Africa	0.173211	1
IS2426	S	S	S	Afghanistan	Middle East	0.165537	7
IS24348	S	R	S	India	South Asia	0.163926	3
IS24453	S	S	R	South Africa	Southern Africa	0.160673	5
IS24462	R	S	R	South Africa	Southern Africa	0.132688	1
IS24463	R	S	R	South Africa	Southern Africa	0.14048	5
IS24492	S	S	S	South Africa	Southern Africa	0.140396	5
IS24503	R	S	S	South Africa	Southern Africa	0.240748	10
IS24953	S		S	Zambia	Southern Africa	0.17896	1
IS25089	R	R	S	Ghana	West Africa	0.193144	12
IS25249	S	R	S	Ethiopia	East Africa	0.20106	10
IS25301	S	R	S	Ethiopia	East Africa	0.215148	10
IS25548	S	R	S	Rwanda	East Africa	0.177475	2
IS25732	R	S	S	Mali	West Africa	0.190482	9
IS25836	R	R	S	Mali	West Africa	0.200043	9
IS25910	S	S	S	Mali	West Africa	0.239972	13
IS26025	R	S	S	Mali	West Africa	0.204605	14
IS26046	R	S	S	Mali	West Africa	0.194178	14
IS26222	R	S	R	Togo	West Africa	0.196248	14
IS26484	S	R	R	Benin	West Africa	0.192745	12
IS26617	R	S	R	Madagascar	Southern Africa	0.179801	1
IS26694	R	S	S	South Africa	Southern Africa	0.145028	5
IS26701	S	S	S	South Africa	Southern Africa	0.15161	5
IS26737	R	R	S	South Africa	Southern Africa	0.140678	5
IS27034	R		S	Sudan	East Africa	0.200275	8
IS27557	R	S	R	Burkina Faso	West Africa	0.197332	14
IS27697	R		R	Sierra Leone	West Africa	0.28365	17
IS27786	S	S	S	Morocco	North Africa	0.18687	7
IS27887	S	S	S	Yemen	Middle East	0.156812	5
IS28141	S	S	S	Yemen	Middle East	0.196256	8
IS28313	R	S	S	Yemen	Middle East	0.201327	8
IS28389	S	S	S	Yemen	Middle East	0.214309	8
IS28449	R	R	S	Yemen	Middle East	0.194938	8
IS28451	S	R	S	Yemen	Middle East	0.19397	8
IS28614	S	S	S	Yemen	Middle East	0.198505	8
IS2864	S	R	S	South Africa	Southern Africa	0.152231	3
IS2872	S	S	S	Egypt	North Africa	0.16977	9
IS28747	S	S	S	Yemen	Middle East	0.195254	8
IS28849	S	R	S	Yemen	Middle East	0.212543	9
IS2902	R	S	S	Nigeria	West Africa	0.19541	12
IS29091	S	R	S	Yemen	Middle East	0.201621	8
IS29100	S	R	S	Yemen	Middle East	0.199539	8
IS29187	S	S	S	Eswatini	Southern Africa	0.137871	5
IS29233	R	R	S	Eswatini	Southern Africa	0.144431	5
IS29239	R	R	R	Eswatini	Southern Africa	0.147305	5
IS29304	R	S	S	Eswatini	Southern Africa	0.146225	5
IS29314	R	S	R	Eswatini	Southern Africa	0.144176	5
IS29326	R	S	S	Eswatini	Southern Africa	0.152778	5
IS29335	S	S	S	Eswatini	Southern Africa	0.14781	5
IS29358	R	R	R	Lesotho	Southern Africa	0.14048	5
IS29392	R	R	R	Lesotho	Southern Africa	0.136047	5
IS29441	R	S	S	Lesotho	Southern Africa	0.143118	5
IS29468	R	S	S	Lesotho	Southern Africa	0.140523	5
IS29519	S	R	S	Lesotho	Southern Africa	0.136315	15
IS29582	R	R	S	Lesotho	Southern Africa	0.132679	5
IS29606	S	R	R	South Africa	Southern Africa	0.15277	5
IS29627	S	R	R	South Africa	Southern Africa	0.137549	5
IS29654	S	S	R	China	East Asia	0.204857	11
IS29689	R	S	S	Zimbabwe	Southern Africa	0.153666	5
IS29714	R	S	S	Zimbabwe	Southern Africa	0.161107	1
IS29733	R	R	S	Zimbabwe	Southern Africa	0.149534	5
IS29772	R	S	S	Zimbabwe	Southern Africa	0.184971	1
IS29914	S	R	S	Zimbabwe	Southern Africa	0.171645	3
IS29950	R	S	S	Zimbabwe	Southern Africa	0.173596	3
IS30079	S	R	S	Zimbabwe	Southern Africa	0.176312	1
IS30092	R	S	R	Zimbabwe	Southern Africa	0.153681	5
IS30231	S	S	S	Zimbabwe	Southern Africa	0.207236	8
IS30383	S	S	R	China	East Asia	0.202381	11
IS30400	S	S	S	China	East Asia	0.205384	11
IS30417	S	S	S	China	East Asia	0.204986	11
IS30443	S	S	R	China	East Asia	0.195999	11
IS30450	S	R	S	China	East Asia	0.202915	11
IS30451	S	R	S	China	East Asia	0.196427	11
IS30460	S	S	S	China	East Asia	0.198656	11
IS30466	S	R	S	China	East Asia	0.195971	11
IS30507	R	S	S	Korea	East Asia	0.197193	11
IS30508	R	S	S	Korea	East Asia	0.197617	11
IS30533	R	S	S	Korea	East Asia	0.194554	11
IS30536	R	S	S	Korea	East Asia	0.193619	11
IS30562	S	R	R	Korea	East Asia	0.201335	11
IS30572	R	R	R	Cameroon	Central Africa	0.184288	4
IS30838	S	S	S	Cameroon	Central Africa	0.202549	12
IS31043	R	R	S	Uganda	East Africa	0.179736	1
IS3121	S	S	R	Kenya	East Africa	0.20504	10
IS31299	S		S	Uganda	East Africa	0.17943	2
IS31557	R	R	R	Burundi	East Africa	0.176953	2
IS3158	R	S	S	South Africa	Southern Africa	0.138925	1
IS31651	S	R	S	South Africa	Southern Africa	0.1907	2
IS31681	S	S	S	Algeria	North Africa	0.197998	7
IS31706	S	R	S	Yemen	Middle East	0.19252	8
IS31714	R	R	R	Yemen	Middle East	0.156637	5
IS32349	S	R	S	India	South Asia	0.186304	1
IS32439	S	S	S	India	South Asia	0.19514	1
IS33023	R	S	S	Tanzania	East Africa	0.172978	1
IS33090	R	S	S	Honduras	Central America & Caribbean	0.180177	1
IS33353	S	S	S	Kenya	East Africa	0.168669	2
IS33844	S	R		India	South Asia	0.197599	6
IS3971	R	S	S	India	South Asia	0.196442	6
IS4060	R	S	R	India	South Asia	0.182799	6
IS4360	S	S	R	India	South Asia	0.184088	6
IS4372	S	S	R	India	South Asia	0.175217	6
IS4515	S	S	S	India	South Asia	0.183137	6
IS4613	S	S	R	India	South Asia	0.184073	6
IS4631	S	S	R	India	South Asia	0.178163	6
IS4698	S	S	S	India	South Asia	0.18286	6
IS5094	S	S	R	India	South Asia	0.173398	6
IS5386	S	S	S	India	South Asia	0.1685	1
IS5667	S	S	S	India	South Asia	0.184857	6
IS5919	S	S	S	India	South Asia	0.176815	6
IS5972	S	S	S	India	South Asia	0.175853	6
IS608	S	S	S	USA	North America	0.162123	5
IS6351	S	S	S	India	South Asia	0.187889	6
IS6354	S	S	S	India	South Asia	0.183318	6
IS6421	S	S	S	India	South Asia	0.178099	6
IS7305	R	R	R	Nigeria	West Africa	0.153557	4
IS7310	S	R	S	Nigeria	West Africa	0.179684	12
IS7679	R	R	S	Nigeria	West Africa	0.180182	12
IS7987	S		S	Nigeria	West Africa	0.180345	12
IS8012	S	S	S	Japan	East Asia	0.179785	7
IS8348	S	S	S	Pakistan	South Asia	0.196439	6
IS8774	S	S	S	South Africa	Southern Africa	0.133141	5
IS8777	S	S	S	Uganda	East Africa	0.144003	1
IS8916	R	R	S	Uganda	East Africa	0.150245	3
IS9108	S		S	Kenya	East Africa	0.161161	3
IS9177	S	R	S	Kenya	East Africa	0.158328	3
IS9745	R	R	R	Sudan	East Africa	0.150959	4
IS9830	S	R	S	Sudan	East Africa	0.140689	4
IS995	R	S	S	USA	North America	0.14596	5
PI253986	S	S	S	Syria	Middle East	0.183054	7
PI514279				Senegal	West Africa	0.150873	9
PI514280				Senegal	West Africa	0.149169	9
PI514282				Senegal	West Africa	0.181443	16
PI514283				Senegal	West Africa	0.151241	9
PI514284				Senegal	West Africa	0.168869	16
PI514285				Senegal	West Africa	0.141028	15
PI514286				Senegal	West Africa	0.173213	9
PI514287				Senegal	West Africa	0.15966	9
PI514288				Senegal	West Africa	0.148344	9
PI514289				Senegal	West Africa	0.179717	16
PI514290				Senegal	West Africa	0.178655	16
PI514291				Senegal	West Africa	0.182373	16
PI514292				Senegal	West Africa	0.183486	16
PI514293				Senegal	West Africa	0.241011	17
PI514294				Senegal	West Africa	0.179331	16
PI514295				Senegal	West Africa	0.17769	16
PI514296				Senegal	West Africa	0.184176	13
PI514297				Senegal	West Africa	0.149127	15
PI514298				Senegal	West Africa	0.179644	16
PI514299				Senegal	West Africa	0.165247	15
PI514300				Senegal	West Africa	0.180751	16
PI514301				Senegal	West Africa	0.158022	15
PI514302				Senegal	West Africa	0.177435	16
PI514303				Senegal	West Africa	0.174653	16
PI514304				Senegal	West Africa	0.175179	16
PI514305				Senegal	West Africa	0.181938	16
PI514306				Senegal	West Africa	0.181695	16
PI514307				Senegal	West Africa	0.178903	16
PI514308				Senegal	West Africa	0.251198	17
PI514309				Senegal	West Africa	0.17897	16
PI514310				Senegal	West Africa	0.266858	17
PI514311				Senegal	West Africa	0.183704	16
PI514312				Senegal	West Africa	0.175226	16
PI514313				Senegal	West Africa	0.18462	16
PI514314				Senegal	West Africa	0.172657	16
PI514316				Senegal	West Africa	0.178286	16
PI514317				Senegal	West Africa	0.185983	16
PI514318				Senegal	West Africa	0.190886	16
PI514319				Senegal	West Africa	0.196466	16
PI514320				Senegal	West Africa	0.188092	16
PI514321				Senegal	West Africa	0.188275	16
PI514322				Senegal	West Africa	0.1846	16
PI514323				Senegal	West Africa	0.178578	9
PI514324				Senegal	West Africa	0.182443	9
PI514325				Senegal	West Africa	0.248157	17
PI514326				Senegal	West Africa	0.18015	16
PI514332				Senegal	West Africa	0.183795	16
PI514333				Senegal	West Africa	0.179665	14
PI514334				Senegal	West Africa	0.166415	4
PI514335				Senegal	West Africa	0.189164	14
PI514336				Senegal	West Africa	0.174793	14
PI514337				Senegal	West Africa	0.200271	14
PI514338				Senegal	West Africa	0.185782	14
PI514339				Senegal	West Africa	0.176839	14
PI514340				Senegal	West Africa	0.201762	14
PI514341				Senegal	West Africa	0.262686	17
PI514342				Senegal	West Africa	0.19047	16
PI514343				Senegal	West Africa	0.277414	17
PI514344				Senegal	West Africa	0.180991	14
PI514345				Senegal	West Africa	0.163786	15
PI514346				Senegal	West Africa	0.181826	14
PI514347				Senegal	West Africa	0.180458	14
PI514348				Senegal	West Africa	0.169953	14
PI514349				Senegal	West Africa	0.175508	14
PI514350				Senegal	West Africa	0.179202	14
PI514351				Senegal	West Africa	0.175872	14
PI514352				Senegal	West Africa	0.187919	14
PI514353				Senegal	West Africa	0.173555	14
PI514354				Senegal	West Africa	0.193208	14
PI514355				Senegal	West Africa	0.180335	14
PI514356				Senegal	West Africa	0.173411	14
PI514360				Senegal	West Africa	0.179513	16
PI514361				Senegal	West Africa	0.243011	17
PI514362				Senegal	West Africa	0.185762	16
PI514363				Senegal	West Africa	0.174445	14
PI514364				Senegal	West Africa	0.199842	16
PI514366				Senegal	West Africa	0.164288	15
PI514367				Senegal	West Africa	0.155934	9
PI514368				Senegal	West Africa	0.19582	14
PI514371				Senegal	West Africa	0.190992	14
PI514372				Senegal	West Africa	0.183033	14
PI514373				Senegal	West Africa	0.156715	4
PI514374				Senegal	West Africa	0.177607	14
PI514375				Senegal	West Africa	0.159347	15
PI514376				Senegal	West Africa	0.275584	17
PI514377				Senegal	West Africa	0.189529	14
PI514378				Senegal	West Africa	0.186667	14
PI514379				Senegal	West Africa	0.276857	17
PI514380				Senegal	West Africa	0.176523	14
PI514381				Senegal	West Africa	0.184149	14
PI514382				Senegal	West Africa	0.200602	14
PI514383				Senegal	West Africa	0.187284	14
PI514387				Senegal	West Africa	0.158944	15
PI514388				Senegal	West Africa	0.184508	14
PI514390				Senegal	West Africa	0.184646	14
PI514391				Senegal	West Africa	0.177646	16
PI514392				Senegal	West Africa	0.19702	16
PI514393				Senegal	West Africa	0.173101	16
PI514394				Senegal	West Africa	0.248904	17
PI514395				Senegal	West Africa	0.187029	14
PI514396				Senegal	West Africa	0.182109	16
PI514397				Senegal	West Africa	0.188481	16
PI514398				Senegal	West Africa	0.241451	17
PI514399				Senegal	West Africa	0.263893	17
PI514400				Senegal	West Africa	0.198683	16
PI514401				Senegal	West Africa	0.177393	16
PI514403				Senegal	West Africa	0.176636	16
PI514404				Senegal	West Africa	0.170019	4
PI514405				Senegal	West Africa	0.156804	9
PI514409				Senegal	West Africa	0.147795	15
PI514411				Senegal	West Africa	0.161163	15
PI514412				Senegal	West Africa	0.286582	17
PI514414				Senegal	West Africa	0.192132	16
PI514417				Senegal	West Africa	0.193179	14
PI514418				Senegal	West Africa	0.16566	15
PI514419				Senegal	West Africa	0.165952	4
PI514420				Senegal	West Africa	0.17444	14
PI514423				Senegal	West Africa	0.204399	14
PI514424				Senegal	West Africa	0.247657	13
PI514425				Senegal	West Africa	0.217633	13
PI514426				Senegal	West Africa	0.19132	16
PI514427				Senegal	West Africa	0.195716	16
PI514428				Senegal	West Africa	0.214957	13
PI514429				Senegal	West Africa	0.193453	13
PI514430				Senegal	West Africa	0.282999	17
PI514431				Senegal	West Africa	0.1944	14
PI514432				Senegal	West Africa	0.187689	16
PI514433				Senegal	West Africa	0.173905	14
PI514434				Senegal	West Africa	0.267922	17
PI514436				Senegal	West Africa	0.194297	13
PI514437				Senegal	West Africa	0.141666	15
PI514438				Senegal	West Africa	0.202861	14
PI514439				Senegal	West Africa	0.185977	14
PI514440				Senegal	West Africa	0.1759	14
PI514444				Senegal	West Africa	0.183251	14
PI514446				Senegal	West Africa	0.229987	17
PI514448				Senegal	West Africa	0.193218	14
PI514449				Senegal	West Africa	0.197382	13
PI514452				Senegal	West Africa	0.165339	14
PI514453				Senegal	West Africa	0.27065	17
PI514454				Senegal	West Africa	0.18972	14
PI514455				Senegal	West Africa	0.195867	13
PI514456				Senegal	West Africa	0.186724	14
PI514457				Senegal	West Africa	0.190798	14
PI514458				Senegal	West Africa	0.141994	4
PI514459				Senegal	West Africa	0.181759	16
PI514460				Senegal	West Africa	0.247893	17
PI514461				Senegal	West Africa	0.173837	14
PI514462				Senegal	West Africa	0.276538	17
PI514463				Senegal	West Africa	0.270809	17
PI514465				Senegal	West Africa	0.272336	17
PI514466				Senegal	West Africa	0.269245	17
PI514467				Senegal	West Africa	0.19558	14
PI514468				Senegal	West Africa	0.23399	17
PI514469				Senegal	West Africa	0.186265	14
PI514471				Senegal	West Africa	0.277364	17
PI514472				Senegal	West Africa	0.168377	14
PI514473				Senegal	West Africa	0.168087	14
PI514474				Senegal	West Africa	0.205337	13
PI514475				Senegal	West Africa	0.173596	14
SC748-5					Southern Africa	0.143038	3
